# Supplementary material for: Coronavirus disease 2019: achieving good mental health during social isolation
Source: Br J Psychiatry. 2020 May 4:1–2. doi: 10.1192/bjp.2020.91 (PMC7256217; doi:10.1192/bjp.2020.91)
Supplement: Supplementary file 1 [file S0007125020000914sup.zip]

Archive with 2 entries (2 files):
- S0007125020000914sup001.pdf
- S0007125020000914sup002.pdf
